# Supplementary material for: Beyond buzzwords: NLP reveals common threads in sustainable and circular construction discourse
Source: PeerJ Comput Sci. 2025 Jul 31;11:e3085. doi: 10.7717/peerj-cs.3085 (PMC12453784; doi:10.7717/peerj-cs.3085)
Supplement: Supplemental Information 1 — Versions of mentioned packages for full reproducibility. [file peerj-cs-11-3085-s001.txt]

annotated-types==0.6.0
asttokens @ file:///opt/conda/conda-bld/asttokens_1646925590279/work
beautifulsoup4==4.12.3
blis==0.7.11
catalogue==2.0.10
certifi==2024.2.2
cffi==1.16.0
charset-normalizer==3.3.2
click==8.1.7
cloudpathlib==0.16.0
colorama==0.4.6
comm @ file:///croot/comm_1709322850197/work
confection==0.1.4
contourpy==1.2.1
cryptography==42.0.7
cycler==0.12.1
cymem==2.0.8
debugpy @ file:///work/perseverance-python-buildout/croot/debugpy_1698884710808/work
decorator @ file:///opt/conda/conda-bld/decorator_1643638310831/work
en-core-web-sm @ https://github.com/explosion/spacy-models/releases/download/en_core_web_sm-3.7.1/en_core_web_sm-3.7.1-py3-none-any.whl#sha256=86cc141f63942d4b2c5fcee06630fd6f904788d2f0ab005cce45aadb8fb73889
et-xmlfile==1.1.0
executing @ file:///opt/conda/conda-bld/executing_1646925071911/work
filelock==3.14.0
fonttools==4.51.0
fsspec==2024.5.0
gitdb==4.0.11
GitPython==3.1.43
graphviz==0.20.3
huggingface-hub==0.23.0
icecream==2.1.3
idna==3.7
ipykernel @ file:///croot/ipykernel_1705933831282/work
ipython @ file:///croot/ipython_1704833016303/work
ipywidgets==8.1.2
jedi @ file:///work/perseverance-python-buildout/croot/jedi_1698864582475/work
Jinja2==3.1.4
joblib==1.4.2
jupyter_client @ file:///work/perseverance-python-buildout/croot/jupyter_client_1701731788627/work
jupyter_core @ file:///work/perseverance-python-buildout/croot/jupyter_core_1701731747496/work
jupyterlab_widgets==3.0.10
kiwisolver==1.4.5
langcodes==3.4.0
language_data==1.2.0
marisa-trie==1.1.1
MarkupSafe==2.1.5
matplotlib==3.8.4
matplotlib-inline @ file:///work/perseverance-python-buildout/croot/matplotlib-inline_1698864771271/work
mpmath==1.3.0
murmurhash==1.0.10
nest-asyncio @ file:///croot/nest-asyncio_1708532673751/work
networkx==3.3
nltk==3.8.1
numpy==1.26.4
nvidia-cublas-cu12==12.1.3.1
nvidia-cuda-cupti-cu12==12.1.105
nvidia-cuda-nvrtc-cu12==12.1.105
nvidia-cuda-runtime-cu12==12.1.105
nvidia-cudnn-cu12==8.9.2.26
nvidia-cufft-cu12==11.0.2.54
nvidia-curand-cu12==10.3.2.106
nvidia-cusolver-cu12==11.4.5.107
nvidia-cusparse-cu12==12.1.0.106
nvidia-nccl-cu12==2.20.5
nvidia-nvjitlink-cu12==12.4.127
nvidia-nvtx-cu12==12.1.105
openpyxl==3.1.2
packaging @ file:///croot/packaging_1710807400464/work
pandas==2.2.2
parso @ file:///opt/conda/conda-bld/parso_1641458642106/work
pdfminer==20191125
pdfminer.six==20231228
pdfrw==0.4
pexpect @ file:///tmp/build/80754af9/pexpect_1605563209008/work
pillow==10.3.0
platformdirs @ file:///work/perseverance-python-buildout/croot/platformdirs_1701732573265/work
preshed==3.0.9
prompt-toolkit @ file:///croot/prompt-toolkit_1704404351921/work
psutil @ file:///work/perseverance-python-buildout/croot/psutil_1698863411559/work
ptyprocess @ file:///tmp/build/80754af9/ptyprocess_1609355006118/work/dist/ptyprocess-0.7.0-py2.py3-none-any.whl
pure-eval @ file:///opt/conda/conda-bld/pure_eval_1646925070566/work
pycparser==2.22
pycryptodome==3.20.0
pydantic==2.7.1
pydantic_core==2.18.2
Pygments @ file:///work/perseverance-python-buildout/croot/pygments_1698846270603/work
pyparsing==3.1.2
pytextrank==3.3.0
python-dateutil @ file:///croot/python-dateutil_1715108784345/work
pytz==2024.1
PyYAML==6.0.1
pyzmq @ file:///croot/pyzmq_1705605076900/work
regex==2024.5.10
requests==2.31.0
safetensors==0.4.3
scikit-learn==1.4.2
scipy==1.13.0
seaborn==0.13.2
sentence-transformers==2.7.0
setuptools==69.5.1
six @ file:///tmp/build/80754af9/six_1644875935023/work
smart-open==6.4.0
smmap==5.0.1
soupsieve==2.5
spacy==3.7.4
spacy-legacy==3.0.12
spacy-loggers==1.0.5
srsly==2.4.8
stack-data @ file:///opt/conda/conda-bld/stack_data_1646927590127/work
sympy==1.12
thinc==8.2.3
threadpoolctl==3.5.0
tika==2.6.0
tokenizers==0.19.1
torch==2.3.0
tornado @ file:///work/perseverance-python-buildout/croot/tornado_1698866362018/work
tqdm==4.66.4
traitlets @ file:///work/perseverance-python-buildout/croot/traitlets_1698846387632/work
transformers==4.40.2
typer==0.9.4
typing_extensions==4.11.0
tzdata==2024.1
urllib3==2.2.1
wasabi==1.1.2
wcwidth @ file:///Users/ktietz/demo/mc3/conda-bld/wcwidth_1629357192024/work
weasel==0.3.4
wheel==0.43.0
widgetsnbextension==4.0.10
wikipedia==1.4.0
